# Supplementary material for: Methylome analysis and whole-exome sequencing reveal that brain tumors associated with encephalocraniocutaneous lipomatosis are midline pilocytic astrocytomas
Source: Acta Neuropathol. 2018 Aug 24;136(4):657–60. doi: 10.1007/s00401-018-1898-8 (PMC6132939; doi:10.1007/s00401-018-1898-8)
Supplement: Supplementary file 1 — Supplementary material 1 (XLSX 16 kb) [file 401_2018_1898_MOESM1_ESM.xlsx]

## Sheet: GENERAL INFORMATION ON ECCL PAT
Suppl. Table 1 Complete clinical data and mutations found in the FGFR1/RAS/MAPK pathway on five ECCL patients included in this study.
CASE IDENTIFICATION	ECCL1	ECCL2	ECCL3	ECCL4	ECCL5
Original publication reference and origin	Brassesco et al., 2010, Brazil	Valera et al., 2012, Brazil	Phi et al., 2010, Korea	Fukaya et al., 2016, Japan	Han et al., 2016, Korea
PMID	19652916	21983849	20881536	27703677	28018467
Age of brain tumor diagnosis (years)	3.8	10	7	32	8
Gender	Male	Female	Female	Female	Female
Original publication histological diagnosis	Pilocytic astrocytoma (PA)	Pilocytic astrocytoma (PA) with areas of high mitotic index	Papillary glioneuronal tumor (PGNT)	Glioblastoma (GBM)	Dysembryoplastic neuroepithelial tumor (DNET)
Reviewed histological diagnosis	Pilocytic astrocytoma (PA)	Pilocytic astrocytoma (PA)	Pilomyxoid Astrocytoma	Not performed	Pilocytic astrocytoma (PA)
Magnetic Resonance Imaging (MRI) findings	Posterior fossa lipoma; volumetric reduction of corpus callosum; cerebellum with volumetric reduction of the right hemisphere	Left thalamic lesion (angioma). Multiple arachnoid cysts. Lipomas at posterior fossa and right temporal region. Volumetric reduction of the right hemisphere of the cerebellum.	Brain MRI: atrophy of left cerebral hemisphere, enlargement of lateral ventricles (marked on left, mild on right), large arachnoid cyst in right middle cranial fossa, leptomeningeal vessel engorgement and enhancement in left parieto-occipital lobe, 2.5cm-sized mass in the third ventricle.Spinal MRI: multiple intradural lipomas in the spinal column with cord compression and severe kyphoscoliosis	Intracranial Lipoma. Intracranial arachnoid cyst.	Nonspecific hyperintense lesions in the basal ganglia, thalamus, and right temporal and left cerebral white matter. Brain lipomas.
Mutations identified in tumour	FGFR1 c.1966A>G (p.K656E), FGFR1 c.1681G>A (p.V561M)	FGFR1 c.1966A>G (p.K656E), PTPN11 c.205G>A (p.E69K)	FGFR1 c.1638C>A (p.N546K), FGFR1 c.1968G>T (p.K656N)	FGFR1 c.1638C>A (p.N546K), NF1 c.7125A>T (p.K2375N)	FGFR1 c.1638C>A (p.N546K), KRAS c.183A>C (p.Q61H)
Peripheral blood available for WES	Yes	Yes	No	Yes	No
Signs/symptoms related to the tumor and duration	visual loss, headache, sleepness, strabismus	MRI finding; no clinical complaints	no specific symptom related to the tumor (incidentally found during work-up)	left motor weakness and gait disturbance	uncontrolled seizures
Treatment	Carboplatin/Vincristine - 2y; vinblastine - 56 weeks ; vinorelbine 12 cycles	Surgery alone	Surgery alone	subtotal removal of the tumor, Radiation+Temozolomide +Bevacizumab	Surgery alone
Unusual complications / toxicity related to chemotherapy?	No	Not Delivered	Not delivered	No	Not Delivered
Radiotherapy	No	No	No	Yes - 72 Gy in 60 fractions over 6 weeks	No
Unusual complications related to radiotherapy	-	-	-	No	-
Clinical status	Died of tumor progression	Alive with stable residual tumor	Death related to chronic renal failure (no documented tumor recurrence)	Alive without tumor	Alive without tumor
Other findings of clinical importance	No	precocious puberty / hydronephrosis/ Congenital adrenal hyperplasia (CAH)	No	No	right anophthalmia with an orbital calcified mass
Clinical Data / Epidemiology
Consanguinity?	No	No	No	No	N.a.
Affected siblings	No - 1 non-affected sister (18y)	No	No - 1 non-affected sibling	No	No
At birth: duration gestation (weeks)	full-term	full-term	N.a.	N.a.	N.a.
Weight, g	2,950g	3,530g	N.a.	N.a.	N.a.
Height, cm	46.5cm	50.5cm	N.a.	N.a.	N.a.
Neurologic evaluation
Neurologic delay	moderate	moderate	severe	Mild/Moderate	Mild
Sitting (months)	N.a.	N.a.	Paraplegic at birth	N.a.	N.a.
Walking independently (months)	N.a.	N.a.	impossible since birth	N.a.	N.a.
Speech - first words (years)	N.a.	N.a.	nearly none	N.a.	N.a.
Seizures/Epilepsy?	Yes	Yes	Yes	Yes	Yes
Age at onset	N.a.	2 years	3 months	15 years	3 years
Seizure type:	clonic, generalized	mastication, ocular version, hypotony, vomiting	partial seizure with secondary generalization	N.a.	N.a.
First seizure type	generalized	generalized	partial seizure with secondary generalization	N.a.	Complex partial seizures
DIAGNOSIS OF ECCL
EYE:
Choristoma, with or without associated anterior chamber anomalies	Yes	Yes	Yes	Yes	N.a.
Isolated anterior chamber anomaly	Yes	N.a.	N.a.	Yes	N.a.
Isolated eyelid coloboma	No	Yes	N.a.	N.a.	N.a.
SKIN:
Proven nevus psiloliparus	Yes	Yes	Yes	N.a.	N.a.
Congenital craniofacial lipoma(s) and probable nevus psiloliparus	Yes	Yes	N.a.	Yes	N.a.
Multiple small craniofacial skin tags	Yes	Yes	N.a.	N.a.	N.a.
Skin aplasia/hypoplasia (not typical supra auricular crescent)	Yes	Yes	N.a.	N.a.	N.a.
Compatible/possible findings of nevus psiloliparus (with lipomas)	Yes	Yes	N.a.	Yes	Yes
Scalp alopecia	Yes	Yes	Yes	Yes	Yes
BRAIN:
Intracranial lipoma (not associated with corpus callosum)	Yes	Yes	No	Yes	Yes
Intracranial calcification (not basal ganglia)	No	N.a.	Yes	Yes	N.a.
Abnormal intracranial vessels	Yes	Yes - parieto/cortical angioma (right)	Yes	N.a.	N.a.
Arachnoid and/or porencephalic cysts	Yes - arachnoid cyst	Yes - arachnoid cyst	Yes	Yes	N.a.
Malformation of cortical development	Yes	No	No	Yes	N.a.
Intraspinal lipoma (not related to occult spinal dysraphism)	No	No	Yes	N.a.	N.a.
Other signs related to ECCL:
Jaw tumour (osteoma, odontoma or ossifying fibroma)	N.a.	N.a.	No	No	N.a.
Multiple bone cysts	N.a.	N.a.	No	N.a.	N.a.
Aortic coarctation	No	No	No	N.a.	N.a.
CANCER PREDISPOSITION INFORMATION
Familial history of cancer?	No	No	N.a.	No	N.a.
Relatives affected by cancer?	No	No	N.a.	No	N.a.
Abbreviations: N.a.: not available; MRI: magnetic resonance imaging.
